# Supplementary material for: Pseudolebinthus lunipterus sp. nov.: a striking deaf and mute new cricket from Malawi (Orthoptera, Gryllidae, Eneopterinae)
Source: PeerJ. 2020 Jan 21;8:e8204. doi: 10.7717/peerj.8204 (PMC6979410; doi:10.7717/peerj.8204)
Supplement: Supplemental Information 1 — Accession numbers processed by GenBank after sumission. This supplementary material will be deleted when accession numbers will be made available. [file peerj-08-8204-s001.zip › Sequences submitted to genbank/12S-X34.fst]

>12S-Pseudolebinthus.lunipterus.sp.nov.-MNHN-EO-ENSIF10718/X34
CTCATCTTAATAATGAGAGTGACGGGCGATATGTACACATTCTAGAGCTCAAATCAACAT
AAAAATTAAAAATATAATTACAATCAAGTCCACCTTCAAATTAACCTAAAATAATTATTC
ATAATAATTAATATTATTGTAATCCATTTCTACTTAATCATAAGCTGCACCTTGACCTGA
CATATAATTCAATAAAAATTCAAGAAAATTTAATTCTTAAATAAAAATAATCTAACGACG
GCGGTATACAAACTGATCACAAAATTAAGTTAAACAAAACGTGTATTATCAATTACAGAA
CAGATTCCCCTGAAAAGACTAAAAAACCGCCAAATTCTTTGAGTTTCAAGAAATACTATT
ATTACTCCAGTACAAATATTTACATTAATTATAATA
